# Supplementary material for: Green Approaches for the Extraction of Banana Peel Phenolics Using Deep Eutectic Solvents
Source: Molecules. 2024 Aug 2;29(15):3672. doi: 10.3390/molecules29153672 (PMC11314314; doi:10.3390/molecules29153672)
Supplement: Supplementary file 1 [file molecules-29-03672-s001.zip › Supplementary tables.xlsx]

## Sheet: Table S1
	Hydroxycinnamic acids mg/L		Flavonoids mg/L		one way-ANOVA+Tukey*
	Mean	SD	Mean	SD
1	59.4468	1.15887	7.93478	0.274343	c
2	54.8723	4.35694	6.73913	0.083674	b,c
3	49.1277	4.40174	8.69565	0.204958	b
4	84.1809	1.47792	31.7029	1.23755	e
5	23.117	1.83337	1.84783	0.138758	a
6	62.3191	1.13918	22.971	0.753066	d
	Solvent composition	Molar ratio	Water content
1	Choline chloride + lactic acid	1:3	0.1
2	Choline chloride + lactic acid	1:3	0.3
3	Choline chloride + glycerol	1:3	0.1
4	Choline chloride + glycerol	1:3	0.3
5	Choline chloride + fructose	1.9:1	0.1
6	Choline chloride + fructose	1.9:1	0.3

## Sheet: Table S2
	Ultrasound-assisted extraction																			Microwave-assisted extraction
				Deep eutectic solvent								30% ethanol											Deep eutectic solvent								30% ethanol
	Sample-solvent ratio (g/mL)	Amplitude (%)	Extraction time (min)	HCA (mg/100 g)		FL (mg/100 g)		FRAP (mmol/100 g)		ABTS (mmol/100 g)		HCA (mg/100 g)		FL (mg/100 g)		FRAP (mmol/100 g)		ABTS (mmol/100 g)		Sample-solvent ratio (g/mL)	Temperature (°C)	Extraction time (min)	HCA (mg/100 g)		FL (mg/100 g)		FRAP (mmol/100 g)		ABTS (mmol/100 g)		HCA (mg/100 g)		FL (mg/100 g)		FRAP (mmol/100 g)		ABTS (mmol/100 g)
				Mean	SD	Mean	SD	Mean	SD	Mean	SD	Mean	SD	Mean	SD	Mean	SD	Mean	SD				Mean	SD	Mean	SD	Mean	SD	Mean	SD	Mean	SD	Mean	SD	Mean	SD	Mean	SD
1	1:40	50	5	424.766	16.9692	221.605	14.3459	37.6124	0.195799	26.2419	0.254538	45.2573	0.408707	115.886	0.805737	2.86843	0.195236	3.75788	0.133954	1:40	40	5	287.68	20.2047	108.299	6.5592	36.8799	3.19855	10.5248	0.0848596	36.0928	0.409655	107.588	6.46084	4.9353	0.369635	5.70035	0.0282662
2	1:40	50	10	312.054	0	358.814	0.409688	32.2435	0.717584	19.0333	0.169611	48.2861	0.814879	108.142	3.21295	2.98952	0.270321	4.22332	0.245992	1:40	40	10	316.775	4.84834	141.032	5.32849	52.6573	5.15603	11.3031	0.509076	29.9882	0.81872	77.837	11.2983	5.24671	0.184684	4.17332	0.00706146
3	1:40	50	15	180.8	9.69746	244.232	17.6264	16.8923	0.652714	12.624	0.509117	37.9627	0.815918	107.712	4.02131	2.31963	0.378931	3.58181	0.0774102	1:40	40	15	326.462	28.2797	147.107	0.819703	41.8087	4.04618	12.622	0.763553	31.7199	0.81859	98.9353	5.64827	5.58382	0.0108621	5.3309	0.021181
4	1:40	75	5	298.419	12.9258	142.157	11.0642	28.4678	0.0652505	21.4971	0.169651	46.5501	1.6295	106.99	0	4.26569	0.0648666	1.21025	0.00140544	1:40	60	5	263.573	0.807864	133.754	0.819572	33.4047	0.783006	11.4203	0.0848257	18.4024	1.63679	64.1157	0	1.97345	0.0542973	3.21334	0.0635278
5	1:40	75	10	260.717	4.84718	145.055	5.32722	38.5261	3.45828	21.767	0.212064	56.6366	5.2963	132.555	0.803174	4.89294	0.10812	5.30631	0.0351389	1:40	60	10	325.891	12.9279	172.32	10.2463	44.2083	1.04418	11.5422	0.169678	19.8586	1.22818	81.8381	4.03544	3.34956	0	4.40836	0.127117
6	1:40	75	15	436.59	14.5392	141.555	1.22916	28.4171	0.652401	18.8849	0.636091	67.0393	1.63744	152.592	0.807024	4.3633	0.108638	5.50152	0.00706146	1:40	60	15	323.241	12.1277	145.461	9.0225	37.5873	1.56727	12.48	0.212234	21.2925	1.63653	94.3332	0.806573	5.81192	0.076004	4.40554	0.127035
7	1:40	100	5	414.382	4.03932	243.864	15.5719	33.5893	1.04401	21.767	0.212064	40.2673	3.26341	100.31	0	5.61108	0.400552	1.21089	0	1:40	80	5	190.53	8.89005	96.7034	4.9194	32.6795	0.522213	16.9454	0.509158	29.9786	0.818459	89.2215	0	5.39094	0.0434413	5.44984	0.0211776
8	1:40	100	10	268.778	11.3128	199.288	4.91861	25.1057	0.391597	18.2625	0.84846	41.0303	1.63914	102.481	0.807864	4.06793	0.0978758	4.70749	0.035344	1:40	80	10	191.04	14.5427	128.839	6.14728	36.9142	1.43563	19.2494	0.296914	32.3116	1.63783	75.0017	2.42165	8.97456	0.0869312	6.07719	0.0282526
9	1:40	100	15	304.131	9.69436	162.731	2.45872	9.22782	0.783006	15.2891	0.381716	59.6502	0.408316	91.2992	1.60993	5.37891	0.433444	5.04423	0.197217	1:40	80	15	248.209	11.3128	152.915	10.657	36.5971	1.10952	20.0924	0.127269	25.0654	0.409328	74.9777	2.42088	3.5641	0.0434517	4.58739	0.0282436
10	1:50	50	5	429.528	9.09046	374.455	12.2963	24.286	0.73423	16.3034	1.37872	46.9518	1.02469	137.415	0	3.74963	0.0815811	5.32322	0.0972175	1:50	40	5	276.576	9.08683	123.706	5.1214	25.3719	0.815485	13.0735	0.106013	32.5462	0.508027	117.135	3.00462	3.72756	0.148305	5.5634	0.0963982
11	1:50	50	10	365.286	17.1726	401.667	7.68594	37.6731	3.0188	14.955	0.424264	64.1362	0	139.112	5.03415	5.549	0.0677674	6.73278	0.0352391	1:50	40	10	334.505	10.0995	141.493	2.56147	24.6297	1.06045	12.4775	0.636269	30.8295	3.05604	100.398	3.01238	3.93791	0.432547	5.80144	0.184508
12	1:50	50	15	423.857	21.2132	431.739	16.3967	11.0192	0.571125	13.7175	0.159099	59.5722	4.6065	151.548	0	4.86964	0.0135833	5.22425	0.0529747	1:50	40	15	359.571	1.01015	136.449	5.63636	35.3077	1.95814	13.2675	0.689429	35.4271	3.5569	146.909	1.00174	5.06324	0.256214	5.8744	0.043826
13	1:50	75	5	440.242	34.3418	232.803	12.8086	24.5745	0.163162	29.6895	0.477249	37.0812	2.55559	115.711	2.01527	6.05218	0.0949501	7.23067	0.0264504	1:50	60	5	370.101	30.2894	153.764	4.60926	35.6937	0.897033	12.2489	0.954117	20.1007	0	77.2586	2.01587	3.51151	0.0542734	4.00244	0.00881943
14	1:50	75	10	470.286	4.04061	399.855	1.02479	23.7115	0.734303	17.0925	0.053033	49.5183	2.03574	135.791	3.00999	5.31005	0.162076	6.51073	0.0175583	1:50	60	10	369.571	15.1523	179.203	5.63636	37.6154	1.63178	13.3425	0.159099	27.3039	0	98.5418	2.01386	6.20131	0.149103	6.43441	0
15	1:50	75	15	765.923	74.7438	322.649	23.0555	37.8424	0.163162	27.1398	1.21964	55.2126	2.5584	137.236	0	5.31948	0.244426	5.50979	0.123571	1:50	60	15	330.735	3.02804	176.887	13.8236	35.9712	1.95658	14.6808	0.158972	64.975	1.02326	150.774	7.06048	8.62168	0.0543114	7.00075	0.0088256
16	1:50	100	5	517.429	10.1015	264.348	20.4958	28.3846	2.44768	27.9675	0.371231	42.2337	2.56121	116.679	3.02955	6.73836	0.0135941	6.73423	0.0265086	1:50	80	5	291.539	2.01909	145.782	6.65716	40.0721	0.0815403	21.8794	0.371008	39.6507	1.02326	106.554	1.00864	8.94812	0.135778	6.91962	0.0706048
17	1:50	100	10	545.945	36.3619	336.053	12.2963	43.2072	0.73423	29.1646	0.265139	62.1056	2.04733	163.677	1.00904	4.82162	0.0814996	5.3179	0.114779	1:50	80	10	284.571	2.02031	147.681	9.22313	27.2885	2.69245	18.4425	0.265165	44.0852	1.52559	120.087	1.00253	8.31183	0.229426	7.58486	0.0350887
18	1:50	100	15	388.857	12.1218	226.304	0.512396	39.6346	2.69245	21.9675	0.795495	49.7357	0	157.764	1.00773	4.98803	0.162788	5.68511	0.1499	1:50	80	15	204.49	18.1755	104.523	1.53657	31.2567	0.48934	20.4968	1.48433	32.7835	3.58212	127.263	2.01768	4.86867	0.230869	7.50774	0.0353094
19	1:60	50	5	509.811	34.0774	378.732	1.23469	20.9222	0.0983003	18.6506	0.255581	67.019	1.83918	168.701	3.62582	4.52123	0.0813485	5.02363	0.264382	1:60	40	5	282.48	2.43293	133.775	6.78752	19.2447	0.0982529	14.7128	1.34115	39.4165	1.84581	108.412	2.42592	5.09172	0.0489849	4.18618	0.0106134
20	1:60	50	10	547.676	12.1705	452.942	11.1122	26.6219	0.0983003	20.2771	1.40569	50.2931	2.46108	128.997	2.42592	4.99935	0.114298	6.34006	0.360855	1:60	40	10	337.572	7.29967	150.81	3.70273	19.6639	0.294794	12.1402	0.510977	30.6711	0.614384	105.687	1.21121	5.19969	0.0489144	4.73471	0.0105981
21	1:60	50	15	532.122	17.0367	448.086	20.3699	35.2367	2.26063	17.3834	0	52.0771	2.46315	127.389	2.42796	4.50667	0.16342	5.15112	0.180579	1:60	40	15	359.939	21.899	152.992	10.4911	18.8996	0.786118	13.5403	0.0638721	42.5335	1.23261	113.75	0	5.81734	0.376183	5.66665	0.180732
22	1:60	75	5	602.754	24.341	531.081	32.7193	25.2317	1.0813	15.1265	0.894533	58.201	1.23217	148.92	3.64369	5.91929	0.228899	6.86696	0.0531372	1:60	60	5	365.188	14.6029	189.693	9.25906	25.4372	0.589731	14.3567	0.447212	27.6201	0	90.2382	1.21078	6.26965	0.325979	5.71437	0.0423772
23	1:60	75	10	592.355	41.3748	476.021	5.55543	31.3447	0.491442	20.1843	0.25555	53.955	2.46938	155.25	0	5.57229	0.442351	6.31627	0	1:60	60	10	378.956	12.169	151.719	3.70362	22.0316	1.27775	16.5703	1.0222	45.17	1.2332	124.979	10.9403	6.74581	0.376364	6.37635	0.26591
24	1:60	75	15	588.914	2.43381	473.838	9.87633	70.3344	6.09388	22.172	0.894425	92.6943	0.616602	190.304	1.21559	7.70619	0.130909	7.5346	0.0319092	1:60	60	15	341.873	13.3827	152.992	3.08561	23.7634	1.76877	18.418	1.46906	40.7266	1.23069	138.448	1.21311	13.5103	0.130642	7.53423	0.095532
25	1:60	100	5	518.417	24.341	305.395	24.6938	47.8221	1.76941	32.9277	0.12779	71.7575	1.84958	155.044	7.29264	4.73191	0.0163617	5.87926	0.0106351	1:60	80	5	253.326	9.73524	122.912	3.70362	38.6422	0.196577	25.3795	0.574987	61.5825	1.2301	168.39	2.42505	14.5772	0.179547	9.09105	0.0318287
26	1:60	100	10	465.921	13.3876	312.38	24.6938	40.5931	3.73541	30.1717	0.447266	73.5367	1.85047	174.896	6.08013	6.7714	0.474718	6.60437	0.0319207	1:60	80	10	278.28	20.6874	158.703	7.40725	47.2603	1.17946	25.9668	2.0444	38.1068	3.69117	125.551	2.42563	12.4911	0.163263	9.11574	0
27	1:60	100	15	508.889	42.5917	314.525	11.7281	36.2097	0.0982885	26.4185	1.0222	146.741	3.08264	258.178	7.29264	8.65396	0	8.42859	0.0212702	1:60	80	15	326.506	20.6899	178.366	0.617345	47.683	0.786402	26.6928	1.91686	63.8566	4.31206	172.947	1.21442	9.18999	0.310611	9.10525	0.0106262
